# Supplementary material for: Comparing Small and Large Genomes Within Monogonont Rotifers
Source: Genome Biol Evol. 2025 Mar 6;17(3):evaf041. doi: 10.1093/gbe/evaf041 (PMC11954553; doi:10.1093/gbe/evaf041)
Supplement: evaf041_Supplementary_Data [file evaf041_supplementary_data.zip]

Archive with 3 entries (3 files):
- SD1.xlsx
- SD2.pdf
- SD3.pdf
