# Supplementary material for: Comparing Small and Large Genomes Within Monogonont Rotifers
Source: Genome Biol Evol. 2025 Mar 6;17(3):evaf041. doi: 10.1093/gbe/evaf041 (PMC11954553; doi:10.1093/gbe/evaf041)
Supplement: evaf041_Supplementary_Data [file evaf041_supplementary_data.zip › SD1.xlsx]

## Sheet: A. Sequencing
Supplemental Document 2: Tab A - Sequencing and assembly statistics for the nine new rotifer genomes
Sample	Asplanchna girodi	Euchlanis kingi	Epiphanes brachionus	Epiphanes chihuahuaensis	Lacinularia flosculosa	Notommata copeus	Plationus patulus	Hexarthra n. sp.	Sinantherina socialis
Characteristics
Sessile v planktonic	Planktonic	Littoral	Littoral	Littoral	Sessile	Littoral	Littoral	Planktonic	Sessile
Fresh v Salt Water	Freshwater	Freshwater	Freshwater	Freshwater	Freshwater	Freshwater	Freshwater	Freshwater	Freshwater
Genome (pg)*			0.09554		0.1332	ND	0.2535	0.0464	0.1227
Nanopore
Reads	4517325	5411827	4633325	7558521	7355737	12201471	9278337	8617281	1170649
Bases	14200638150	5565258229	5958112530	7098603016	16712010174	15600191085	18505083633	12255474679	4201152599
N50	4586	1673	1521	1341	3616	2798	3743	2834	4974
Mean read quality	13.8	13.3	14.5	12.8	13.7	13	13.7	14.4	11.5
Predicted coverage (assume 150MB genome)	94.6709	37.1017	39.7208	47.324	111.413	104.001	123.367	81.7032	28.0077
Assembly
Assembler	Flye	Flye	Flye	Flye	Flye	Flye	Flye	Flye	Flye
Polisher	Racon (x3)	Racon (x3)	Racon (x3)	Racon (x3)	Racon (x3)	Racon (x3)	Racon (x3)	Racon (x3)	Racon, Medaka & Polin
Total Length	140467571	122941129	100452093	71425459	139982605	195270668	216357354	38212941	107055129
Scaffolds	4455	3585	4073	2959	4200	7511	9684	260	1652
Largest	524610	2101693	359666	351612	1270754	996338	714854	4583065	2927615
N50	71869	146227	51793	63931	108456	88310	65640	2064958	283838
L50	549	187	544	324	315	472	804	7	93
GC%	27.62	26.45	25.54	29.88	25.88	25.7	24.95	31.14	25.04
Coverage (based on assembly)	101.095	45.2677	59.313	99.3848	119.386	79.8901	85.5302	320.715	39.2429
Genome size based on assembly	0.143627	0.125707	0.102712	0.0730322	0.143131	0.199663	0.221224	0.0390725	0.109463
Genoeme Busco - Complete	83.9	94.5	87	90.2	92.5	88.2	92.2	97.7	85.1
Single	78	89	78	85.5	84.3	84.3	86.3	96.5	83.9
Duplicates	5.9	5.5	9	4.7	8.2	3.9	5.9	1.2	1.2
Fragments	7.5	2.7	7.8	5.9	5.5	5.9	3.9	1.2	11.4
Missing	8.6	2.8	5.2	3.9	2	5.9	3.9	1.1	3.5
Annotation
Software	Braker	Braker	Braker	Braker	Braker	Braker	Braker	Braker	Braker
Proteins	22211	28646	21474	18205	31550	33943	36604	11093	22563
Busco - Complete	83.9	93.3	89	88.6	95.3	91.4	93.3	96.5	85.5
Single	77.6	89.4	78.8	83.9	87.1	89	88.6	94.9	84.3
Duplicates	6.3	3.9	10.2	4.7	8.2	2.4	4.4	1.6	1.2
Fragments	6.7	2.7	6.3	3.5	2	2.4	1.6	0.8	7.8
Missing	9.4	4	4.7	7.9	2.7	6.2	5.1	2.7	6.7

## Sheet: B. RE Analysis
Supplemental Document 2: Tab B - RepeatMasker results using the Metazoan reference dataset
			Plationus patulus			Notommata copeus			Asplanchna girodi			Lacinularia flosculosa			Euchlanis kingi			Sinantherina socialis			Brachionus plicatilis			Epiphanes brachionus			Epiphanes chihuahuensis			Hexarthra sp.			Proales similis
Main TE	Sub TE	Sub-sub TE*	Number of elements	Length (bp)	%	Number of elements	Length (bp)	%	Number of elements	Length (bp)	%	Number of elements	Length (bp)	%	Number of elements	Length (bp)	%	Number of elements	Length (bp)	%	Number of elements	Length (bp)	%	Number of elements	Length (bp)	%	Number of elements	Length (bp)	%	Number of elements	Length (bp)	%	Number of elements	Length (bp)	%
Retroelements			45368	4570748	2.11	58514	5221667	2.66	25739	3276659	2.33	27630	2751364	1.96	24311	2346542	1.9	24611	3118362	2.86	19015	2308276	2.16	15874	1699057	1.68	19419	1972187	2.74	10955	673405	1.73	6191	455201	1.39
	SINE		3456	207326	0.1	5403	279581	0.14	2311	124299	0.09	2968	172922	0.12	2524	144794	0.12	2561	146196	0.13	1086	67302	0.06	1097	62253	0.06	1023	56760	0.08	1221	60364	0.15	548	33672	0.1
	Penelope		1072	72010	0.03	2559	538021	0.27	633	58290	0.04	802	63846	0.05	584	45313	0.04	660	66155	0.06	271	15528	0.01	599	47725	0.05	224	15541	0.02	194	9204	0.02	97	5434	0.02
	LINE		31518	3031721	1.4	37399	3325634	1.69	15982	1901349	1.35	15295	1279652	0.91	14406	1259110	1.02	13473	1469198	1.35	13133	1550671	1.45	10318	1052347	1.04	13452	1095765	1.52	6572	371898	0.95	3421	231632	0.71
		CRE/SLACS*	0	0	0	3	151	0	2	546	0	1	47	0	3	110	0	1	53	0	4	1341	0	3	639	0	2	188	0	1	52	0	1	167	0
		L2/CR1/Rex	17807	2133031	0.98	17260	1604012	0.82	9754	1368870	0.97	6975	710422	0.51	7186	732730	0.59	6374	980857	0.9	8185	1123775	1.05	5288	677765	0.67	4739	558507	0.78	2949	173396	0.44	1669	117698	0.36
		R1/LOA/Jockey	674	69347	0.03	662	52610	0.03	313	27809	0.02	386	38086	0.03	343	77749	0.06	270	24542	0.02	476	47526	0.04	382	40332	0.04	458	45662	0.06	126	10815	0.03	57	5963	0.02
		R2/R4/NeSL	641	32677	0.02	1032	66758	0.03	173	10143	0.01	238	17761	0.01	291	18224	0.01	240	11483	0.01	303	20651	0.02	137	8607	0.01	2509	110963	0.15	132	6729	0.02	57	6144	0.02
		RTE/Bov-B	5035	300894	0.14	4734	405956	0.21	1750	185512	0.13	1401	84452	0.06	1279	93302	0.08	1140	61047	0.06	1251	160580	0.15	1336	100601	0.1	2931	151739	0.21	713	39043	0.1	444	28853	0.09
		L1/CIN4	3970	249054	0.11	7016	393955	0.2	2100	129849	0.09	3637	227703	0.16	3037	175759	0.14	3146	186434	0.17	1461	92294	0.09	1599	99761	0.1	1334	87273	0.12	1678	85247	0.22	555	34181	0.1
	LTR elements		10394	1331701	0.61	15712	1616452	0.82	7446	1251011	0.89	9367	1298790	0.93	7381	942638	0.76	8577	1502968	1.38	4796	690303	0.65	4459	584457	0.58	4944	819662	1.14	3162	241143	0.62	2222	189897	0.58
		BEL/Pao	378	28858	0.01	596	42969	0.02	216	17313	0.01	337	39783	0.03	258	20313	0.02	256	38418	0.04	150	12127	0.01	153	12256	0.01	176	18696	0.03	187	13071	0.03	90	8726	0.03
		Ty1/Copia	426	30838	0.01	928	97331	0.05	339	43704	0.03	428	47233	0.03	290	65909	0.05	452	74538	0.07	251	24112	0.02	216	37657	0.04	169	25293	0.04	166	15910	0.04	102	8856	0.03
		Gypsy/DIRS1	4905	941482	0.43	7082	1038019	0.53	4069	956758	0.68	4704	928133	0.66	3310	617219	0.5	4685	1138304	1.04	2459	514424	0.48	2140	388524	0.38	2722	629222	0.87	1129	110201	0.28	833	89837	0.27
		Retroviral*	3866	237750	0.11	5785	313797	0.16	2378	159423	0.11	3041	176328	0.13	2913	167931	0.14	2496	138590	0.13	1691	114808	0.11	1624	105020	0.1	1579	103931	0.14	1373	74714	0.19	1040	64303	0.2
DNA transposons			35036	3334130	1.54	42662	2618088	1.33	19134	1706241	1.21	19362	1400876	1	16402	1294768	1.05	17255	1836012	1.68	10998	921488	0.86	9228	756434	0.75	8873	708733	0.98	8719	492547	1.26	4613	318767	0.97
	hobo-Activator		11386	845994	0.39	15240	888565	0.45	7732	585833	0.42	7000	466990	0.33	5955	413087	0.33	5842	679810	0.62	4924	342332	0.32	3442	248876	0.25	3298	250671	0.35	3242	169959	0.44	1922	119475	0.37
	Tc1-IS630-Pogo		8656	972691	0.45	8079	466779	0.24	3660	300130	0.21	3567	254034	0.18	3349	262854	0.21	3631	436402	0.4	2514	257393	0.24	1931	203208	0.2	1345	110562	0.15	1732	91747	0.24	843	59922	0.18
	En-Spm		0	0	0	0	0	0	0	0	0	0	0	0	0	0	0	0	0	0	0	0	0	0	0	0	0	0	0	0	0	0	0	0	0
	MuDR-IS905		0	0	0	0	0	0	0	0	0	0	0	0	0	0	0	0	0	0	0	0	0	0	0	0	0	0	0	0	0	0	0	0	0
	PiggyBac		1863	97151	0.04	2507	140519	0.07	762	55282	0.04	644	37105	0.03	632	42279	0.03	622	31177	0.03	460	33408	0.03	908	49271	0.05	1514	79618	0.11	394	18259	0.05	196	10539	0.03
	Tourist/Harbinger		1331	87468	0.04	2552	141794	0.07	1320	102691	0.07	1132	65640	0.05	881	55400	0.04	990	56440	0.05	467	32167	0.03	442	29643	0.03	395	27910	0.04	544	30858	0.08	307	18603	0.06
	Other (Mirage, P-element, Transib)		997	96712	0.04	669	31946	0.02	160	10131	0.01	288	16421	0.01	298	14594	0.01	302	15276	0.01	82	4972	0	99	5449	0.01	64	4264	0.01	142	6046	0.02	52	3375	0.01
Other			245998	21214702	9.78	325602	24560630	12.52	128727	12285945	8.74	140600	11799921	8.41	115489	10479519	8.47	143089	13059862	11.95	91538	8486971	7.94	97841	7755457	7.69	51307	6019956	8.36	37018	3747262	9.62	13901	2070377	6.34
	Rolling circles		3448	308669	0.14	4011	291208	0.15	1759	147709	0.11	2015	157203	0.11	1789	212179	0.17	1742	255620	0.23	984	104261	0.1	989	84199	0.08	770	96978	0.13	759	34823	0.09	409	25134	0.08
	Unclassified		14416	1102411	0.51	25845	1640075	0.84	9556	921249	0.66	11054	861079	0.61	9275	757875	0.61	9243	918195	0.84	5829	601123	0.56	5070	461948	0.46	4778	564694	0.78	5656	618862	1.59	4382	441745	1.35
	Total interspersed repeats			9007289	4.15		9479830	4.83		5904149	4.2		5013319	3.58		4399185	3.56		5872569	5.38		3830887	3.58		2917439	2.89		3245614	4.51		1784814	4.58		1215713	3.72
	Small RNA		5144	276798	0.13	4234	247008	0.13	2892	173922	0.12	1929	129913	0.09	2263	132767	0.11	1871	113575	0.1	1227	73851	0.07	1396	88213	0.09	1486	93912	0.13	999	66245	0.17	462	33654	0.1
	Satellites		1150	146338	0.07	1596	92674	0.05	799	102310	0.07	749	46729	0.03	678	54560	0.04	647	136298	0.12	478	49026	0.05	479	32852	0.03	492	57850	0.08	392	26091	0.07	238	14972	0.05
	Simple repeats		161381	7226270	3.33	222600	9405723	4.79	81500	3450749	2.45	95097	4091487	2.92	78322	3774014	3.05	99607	4239453	3.88	56951	2488829	2.33	61067	2700428	2.68	31152	1329931	1.85	24547	993606	2.55	7001	273821	0.84
	Low complexity		60459	3146927	1.45	67316	3404112	1.73	32221	1585857	1.13	29756	1500191	1.07	23162	1148939	0.93	29979	1524152	1.4	26069	1338994	1.25	28840	1470378	1.46	12629	630977	0.88	4665	222821	0.57	1409	65338	0.2
Total			326402	29119580	13.43	426778	32400385	16.51	173600	17268845	12.28	187592	15952161	11.37	156202	14120829	11.42	184955	18014236	16.49	121551	11716735	10.96	122943	10210948	10.12	79599	8700876	12.08	56692	4913214	12.61	24705	2844345	8.7

## Sheet: C. Protein-Contig
Supplemental Document 1: Tab C - Relationship between number of proteins and the number of contigs
Contig	ASP	EUKI	EBRA	ECHI	HEX	LAFLO	NOTO	PPAT	SSOC
0.826446	3.53978	10.3402	4.00277	4.2462	21.3582	8.81218	8.69209	7.06831	11.1005
1.23967	6.35542	16.1275	6.71283	7.782	28.7762	14.0172	14.069	11.7823	17.2216
1.65289	8.67179	20.9647	9.14127	10.8026	41.5696	17.9566	18.1983	15.183	21.9015
2.06612	10.7183	25.1188	11.2789	13.4436	47.0435	21.2758	21.5076	18.5291	25.7521
2.47934	12.6973	28.8706	13.0933	15.8026	57.866	24.2596	24.5095	21.4175	29.0167
2.89256	14.5235	31.9775	14.903	18.0098	62.5336	26.9776	27.0017	23.908	32.0469
3.30579	16.507	34.8764	16.5928	20.2386	68.124	29.5026	29.4705	26.2814	34.7211
3.71901	18.2926	37.4319	18.1071	22.1963	70.9013	31.977	31.7343	28.3713	37.2043
4.13223	19.9478	40.0118	19.5706	24.1161	75.5151	34.1223	33.5998	30.3578	39.4183
4.54545	21.4366	42.1166	21.1357	25.8297	77.1546	35.9923	35.5122	32.2379	41.4283
4.95868	22.9389	43.989	22.4654	27.3861	79.69	37.8338	37.2811	33.9546	43.4643
5.3719	24.3872	45.8026	23.892	29.0564	80.6845	39.495	38.8157	35.5514	45.4005
5.78512	25.9479	47.5086	25.2216	30.6941	82.6554	41.1752	40.4235	36.9138	46.9937
6.19835	27.2478	49.0898	26.5051	32.2126	83.8291	42.8332	41.7941	38.3825	48.6738
6.61157	28.7501	50.5635	27.9086	33.5954	85.6925	44.2571	43.15	39.7777	50.2149
7.02479	30.0544	51.8915	29.0582	34.9295	86.6063	45.6936	44.4415	41.1183	51.743
7.43802	31.2643	53.178	30.3693	36.3232	88.2279	47.1175	45.6657	42.4153	53.219
7.85124	32.3348	54.3847	31.4728	37.6193	88.7923	48.5477	46.8547	43.7669	54.7081
8.26446	33.4053	55.4666	32.5485	38.9154	90.0645	49.9336	48.0496	44.9467	56.0842
8.67769	34.5387	56.4583	33.6427	40.0759	90.5572	51.0821	49.0511	46.0449	57.3345
9.09091	35.7622	57.339	34.6168	41.3774	91.4173	52.2371	50.1201	47.2411	58.6065
9.50413	36.7967	58.2232	35.6556	42.6518	91.7936	53.2622	51.2827	48.3119	59.7612
9.91736	37.8177	59.1317	36.602	43.731	92.5372	54.2874	52.3429	49.3365	60.8075
10.3306	38.9646	59.9431	37.7054	44.7451	93.0568	55.3854	53.3064	50.4428	61.9666
10.7438	40.0576	60.7511	38.6842	45.7918	93.6391	56.3821	54.2758	51.4074	62.9954
11.157	41.1505	61.4515	39.6676	46.7733	93.9079	57.3314	55.1602	52.2521	63.9375
11.5702	42.0726	62.1277	40.5586	47.8471	94.1946	58.2268	55.9216	53.1486	64.8708
11.9835	43.0621	62.8281	41.4497	48.7527	94.4544	59.0273	56.7534	54.0451	65.7087
12.3967	43.9482	63.5112	42.4469	49.8482	94.8934	59.888	57.5324	54.8462	66.5987
12.8099	44.7938	64.2221	43.3195	50.8134	95.1174	60.7518	58.2938	55.6882	67.5103
13.2231	45.6664	64.8358	44.1874	51.8167	95.422	61.6156	58.9967	56.5302	68.2874
13.6364	46.5884	65.4704	45.0693	52.7061	95.5564	62.4035	59.679	57.3749	69.2555
14.0496	47.5015	66.1015	45.9418	53.5358	95.7893	63.1186	60.3555	58.225	70.0456
14.4628	48.3426	66.6597	46.6805	54.4631	95.9416	63.7957	61.0496	58.9607	70.7662
14.876	49.1477	67.1972	47.53	55.3525	96.0491	64.5298	61.7232	59.6392	71.4782
15.2893	50.0202	67.7	48.2687	56.0954	96.1476	65.2354	62.3851	60.3395	72.0729
15.7025	50.8253	68.1854	49.1136	56.9035	96.1745	65.9157	63.0293	61.0235	72.8066
16.1157	51.6305	68.6605	49.8661	57.7278	96.2283	66.6308	63.6444	61.6584	73.3449
16.5289	52.3546	69.1459	50.5956	58.4544	96.2999	67.2731	64.2213	62.3532	73.97
16.9421	53.0563	69.621	51.2465	59.1432	96.4164	67.887	64.8949	63.0535	74.5431
17.3554	53.8209	70.0995	51.8467	59.8373	96.5239	68.4249	65.504	63.7075	75.1682
17.7686	54.5271	70.5364	52.4192	60.5965	96.6314	69.0387	66.1044	64.3315	75.6718
18.1818	55.2467	70.956	53.0563	61.1768	96.8106	69.5893	66.6403	64.9636	76.2448
18.595	55.8989	71.3652	53.7304	61.7733	96.8823	70.1778	67.1909	65.514	76.7224
19.0083	56.5331	71.7917	54.3121	62.397	96.9987	70.7094	67.7766	66.119	77.1956
19.4215	57.2707	72.2147	54.9492	63.0748	97.0794	71.2093	68.336	66.6585	77.6992
19.8347	57.9184	72.6031	55.5032	63.6497	97.1779	71.7124	68.8514	67.2362	78.1289
20.2479	58.674	72.9845	56.0295	64.2408	97.2496	72.1428	69.3551	67.7975	78.55
20.6612	59.2723	73.3763	56.639	64.8482	97.375	72.6269	69.8383	68.3316	78.9755
21.0744	59.8435	73.782	57.3592	65.4338	97.375	73.0762	70.3274	68.8793	79.4139
21.4876	60.3832	74.1392	57.9778	65.9761	97.4915	73.5603	70.837	69.4433	79.7656
21.9008	60.8915	74.5102	58.5088	66.4262	97.5363	74.0001	71.329	69.9365	80.0651
22.314	61.4897	74.8708	59.0582	66.9848	97.59	74.3798	71.7976	70.3997	80.3647
22.7273	61.9709	75.2176	59.6399	67.5054	97.599	74.7722	72.2047	70.9338	80.6816
23.1405	62.5107	75.5921	60.1662	68.0586	97.6259	75.1835	72.6703	71.4079	80.9985
23.5537	63.0954	75.9458	60.7341	68.6009	97.6259	75.5601	73.0862	71.863	81.272
23.9669	63.7431	76.2787	61.2235	69.0889	97.6975	75.9777	73.4962	72.2908	81.6149
24.3802	64.2513	76.563	61.7682	69.5119	97.7065	76.3669	73.8827	72.7595	81.9145
24.7934	64.7641	76.882	62.2299	69.9403	97.7782	76.7624	74.2927	73.1982	82.2661
25.2066	65.2858	77.1802	62.6685	70.3742	97.7871	77.1516	74.6735	73.6587	82.5483
25.6198	65.8031	77.4437	63.144	70.8026	97.7961	77.5408	75.0513	74.0783	82.8305
26.0331	66.2709	77.7246	63.638	71.3286	97.8051	77.911	75.4261	74.4625	83.0562
26.4463	66.7431	77.9916	64.1505	71.7896	97.814	78.3034	75.7775	74.8249	83.3427
26.8595	67.2379	78.2517	64.6861	72.1258	97.823	78.6641	76.0792	75.1982	83.6423
27.2727	67.6517	78.5533	65.1385	72.5217	97.8588	79.0533	76.457	75.5824	83.7812
27.686	68.106	78.8446	65.5078	72.9176	97.8588	79.4203	76.7908	75.9939	84.0243
28.0992	68.5737	79.0804	66.0295	73.3948	97.8767	79.7747	77.1306	76.4272	84.3021
28.5124	69.055	79.3301	66.4266	73.7473	97.8946	80.0848	77.4878	76.7868	84.5496
28.9256	69.4958	79.5901	66.7959	74.0998	97.9394	80.3538	77.8217	77.1411	84.7102
29.3388	69.9456	79.8329	67.2899	74.4577	97.9394	80.6512	78.1731	77.4926	84.8839
29.7521	70.3684	80.0687	67.6454	74.7831	98.0201	80.9644	78.4894	77.8495	85.0792
30.1653	70.7912	80.2906	68.024	75.103	98.0738	81.2302	78.8233	78.1874	85.2833
30.5785	71.1825	80.5264	68.5088	75.4501	98.1545	81.534	79.122	78.5525	85.4613
30.9917	71.6233	80.783	68.9658	75.7375	98.1545	81.8029	79.4676	78.8659	85.6349
31.405	72.0955	81.0153	69.3629	76.1063	98.1992	82.113	79.7809	79.2365	85.8997
31.8182	72.5318	81.3031	69.8153	76.3666	98.253	82.363	80.0855	79.6071	86.0734
32.2314	72.9636	81.5597	70.1662	76.6974	98.3068	82.6225	80.434	79.915	86.2861
32.6446	73.3324	81.7677	70.5032	77.0824	98.3426	82.9136	80.7386	80.2147	86.5379
33.0579	73.7013	81.9758	70.8218	77.4241	98.3605	83.1952	81.0285	80.5145	86.7376
33.4711	74.1016	82.2151	71.1634	77.7657	98.3874	83.4293	81.3126	80.8551	86.8852
33.8843	74.4344	82.4092	71.5328	78.0369	98.3963	83.6951	81.6172	81.1167	87.0675
34.2975	74.8167	82.6173	71.9021	78.3623	98.4322	83.9704	81.8866	81.3837	87.2238
34.7107	75.226	82.8149	72.2022	78.6497	98.4591	84.2393	82.1326	81.7297	87.341
35.124	75.5634	83.0542	72.59	78.9859	98.468	84.4608	82.4138	82.0458	87.4973
35.5372	75.9187	83.2588	72.9317	79.3167	98.4859	84.6792	82.6539	82.3374	87.6492
35.9504	76.2695	83.4946	73.2595	79.6095	98.4949	84.8817	82.9233	82.6072	87.8446
36.3636	76.6068	83.6679	73.6611	79.8644	98.5128	85.1474	83.1547	82.9287	88.0226
36.7769	76.9442	83.8656	73.9935	80.1302	98.5576	85.35	83.3919	83.2148	88.1658
37.1901	77.2815	84.0875	74.3029	80.4338	98.5666	85.5271	83.6731	83.52	88.283
37.6033	77.5919	84.2921	74.5983	80.743	98.5666	85.7771	83.9191	83.7707	88.4567
38.0165	78.0012	84.5071	74.903	81.0521	98.5845	85.9923	84.1973	84.0541	88.5739
38.4298	78.3115	84.7117	75.2539	81.2852	98.5934	86.2011	84.414	84.3293	88.6607
38.843	78.6623	84.8573	75.6002	81.6161	98.6203	86.4258	84.6483	84.5554	88.7997
39.2562	78.9682	85.0064	75.9649	81.974	98.6203	86.6125	84.8562	84.8252	88.9733
39.6694	79.3055	85.1937	76.2604	82.2072	98.6472	86.8055	85.07	85.0759	89.1296
40.0826	79.6249	85.3809	76.5882	82.5	98.6562	87.0206	85.2955	85.3102	89.2164
40.4959	79.9037	85.5404	76.8467	82.7549	98.692	87.2073	85.4741	85.52	89.3684
40.9091	80.2141	85.7346	77.1468	83.026	98.692	87.3687	85.7055	85.7408	89.5246
41.3223	80.5424	85.9392	77.4423	83.2918	98.7099	87.587	85.9456	85.9887	89.6722
41.7355	80.8168	86.123	77.7147	83.5033	98.7099	87.7927	86.1946	86.2258	89.7851
42.1488	81.0912	86.2825	78.0425	83.7744	98.7547	87.9952	86.3849	86.4438	89.9023
42.562	81.379	86.4593	78.3287	84.0401	98.7637	88.2072	86.6134	86.6781	90.0369
42.9752	81.6489	86.6362	78.6565	84.3167	98.7816	88.3939	86.8242	86.9097	90.1628
43.3884	81.9188	86.7957	78.9381	84.539	98.7905	88.5806	87.0497	87.1277	90.293
43.8017	82.1706	86.9552	79.2475	84.8156	98.7905	88.7451	87.2459	87.3539	90.3972
44.2149	82.4045	87.1285	79.5476	85.0813	98.8264	88.9223	87.4509	87.5909	90.5318
44.6281	82.6474	87.3401	79.7553	85.32	98.8443	89.0963	87.6764	87.7953	90.6186
45.0413	82.8813	87.51	80.0416	85.5315	98.8443	89.2545	87.8815	88.0269	90.7402
45.4545	83.0972	87.666	80.2724	85.7104	98.8533	89.3969	88.0396	88.2395	90.853
45.8678	83.3266	87.822	80.554	85.9002	98.8622	89.5488	88.2446	88.4738	90.9876
46.281	83.592	87.9677	80.8264	86.1063	98.8801	89.7228	88.432	88.6727	91.1483
46.6942	83.8124	88.1307	81.0619	86.3286	98.8801	89.8684	88.6341	88.8498	91.3132
47.1074	84.0732	88.311	81.3112	86.4967	98.907	90.0424	88.8245	89.0406	91.4304
47.5207	84.3386	88.4739	81.5559	86.6757	98.907	90.2354	89.0148	89.2286	91.578
47.9339	84.595	88.6022	81.8006	86.9143	98.9249	90.3841	89.1817	89.4166	91.6605
48.3471	84.8424	88.7721	82.0268	87.1312	98.9428	90.5297	89.3985	89.591	91.7777
48.7603	85.0627	88.9108	82.3315	87.2614	98.9518	90.6879	89.5742	89.7817	91.8906
49.1736	85.3101	89.0738	82.5623	87.4837	98.9608	90.8493	89.7235	89.9507	92.0252
49.5868	85.5395	89.2056	82.7839	87.6573	98.9876	90.9853	89.8875	90.1414	92.1511
50	85.7869	89.32	83.0702	87.8905	98.9876	91.1467	90.0457	90.3349	92.2683
50.4132	86.0073	89.4657	83.2687	88.0477	98.9966	91.3049	90.2009	90.512	92.3942
50.8264	86.2277	89.6044	83.5134	88.2158	98.9966	91.4378	90.3532	90.6891	92.4723
51.2397	86.4256	89.7223	83.7904	88.4056	98.9966	91.558	90.4967	90.839	92.6329
51.6529	86.6145	89.861	83.9982	88.59	98.9966	91.7067	90.6314	91.0188	92.7502
52.0661	86.8439	89.9997	84.2336	88.7636	99.0056	91.8238	90.8042	91.1687	92.837
52.4793	87.0328	90.1592	84.4598	88.9805	99.0056	91.9377	90.9389	91.324	92.9542
52.8926	87.1992	90.2701	84.6861	89.1486	99.0235	92.058	91.0707	91.463	93.0454
53.3058	87.4151	90.4088	84.8615	89.333	99.0235	92.1877	91.2201	91.6265	93.1365
53.719	87.5815	90.5545	85.097	89.5119	99.0414	92.3332	91.346	91.7709	93.2016
54.1322	87.8064	90.7209	85.3324	89.7017	99.0414	92.482	91.5012	91.9208	93.2928
54.5455	88.0313	90.8908	85.5309	89.8861	99.0503	92.6149	91.6564	92.0788	93.397
54.9587	88.2067	91.026	85.7572	90.0651	99.0503	92.7383	91.7853	92.2205	93.4925
55.3719	88.4046	91.1439	86.0111	90.1952	99.0683	92.8648	91.92	92.3676	93.5707
55.7851	88.5935	91.293	86.2465	90.3254	99.0772	92.9819	92.0664	92.5257	93.6445
56.1983	88.7779	91.4421	86.5097	90.5043	99.1131	93.099	92.2041	92.6592	93.7486
56.6116	88.9624	91.56	86.6851	90.6725	99.122	93.2192	92.3212	92.8091	93.8224
57.0248	89.1243	91.7161	86.8652	90.8243	99.122	93.3521	92.4471	92.9671	93.9049
57.438	89.3672	91.8548	87.0683	90.9816	99.122	93.4755	92.5672	93.0679	93.9657
57.8512	89.5696	91.9657	87.313	91.1443	99.131	93.5863	92.6902	93.2014	94.0829
58.2645	89.736	92.0975	87.4885	91.2798	99.131	93.6907	92.8015	93.3268	94.1741
58.6777	89.9159	92.2015	87.6593	91.4479	99.1489	93.8331	92.9186	93.4521	94.3087
59.0909	90.0733	92.3264	87.8809	91.5998	99.1489	93.9406	93.0416	93.5666	94.3911
59.5041	90.2937	92.4755	88.0748	91.7245	99.1668	94.0451	93.1471	93.6674	94.4563
59.9174	90.4556	92.6072	88.3102	91.8492	99.1668	94.1463	93.2642	93.7846	94.517
60.3306	90.6355	92.7355	88.5134	92.0228	99.1758	94.2571	93.3696	93.899	94.6039
60.7438	90.802	92.8465	88.7165	92.1638	99.1847	94.3868	93.4839	94.0162	94.6907
61.157	90.9999	92.9575	88.9243	92.2993	99.1937	94.4975	93.5864	94.1279	94.7601
61.5702	91.1888	93.0823	89.109	92.4403	99.2027	94.6019	93.683	94.2178	94.8687
61.9835	91.4047	93.1828	89.2844	92.5813	99.2027	94.6937	93.7914	94.3159	94.9642
62.3967	91.5216	93.2661	89.4737	92.7549	99.2206	94.7981	93.888	94.4167	95.038
62.8099	91.7015	93.3562	89.6445	92.9121	99.2385	94.8867	93.97	94.5475	95.1118
63.2231	91.8904	93.4741	89.8338	93.064	99.2385	94.9816	94.0813	94.6484	95.2203
63.6364	92.0524	93.5955	90.0323	93.205	99.2385	95.0861	94.1984	94.741	95.3028
64.0496	92.2053	93.6926	90.2308	93.3406	99.2474	95.1778	94.2951	94.8336	95.3896
64.4628	92.3627	93.8035	90.4063	93.449	99.2743	95.2791	94.3888	94.9345	95.4634
64.876	92.5381	93.9076	90.5863	93.5792	99.2743	95.3867	94.4649	95.0271	95.5372
65.2893	92.6731	94.0116	90.7479	93.6768	99.2833	95.5069	94.5674	95.1034	95.6154
65.7025	92.79	94.126	90.9557	93.7907	99.2922	95.5955	94.6612	95.2124	95.6892
66.1157	92.9699	94.23	91.1219	93.9262	99.3012	95.6999	94.7373	95.3323	95.7586
66.5289	93.1273	94.3341	91.2881	94.0456	99.3102	95.798	94.831	95.4195	95.8281
66.9421	93.2533	94.4416	91.4912	94.1649	99.3191	95.8961	94.9247	95.5203	95.8932
67.3554	93.3927	94.5525	91.6667	94.2787	99.3191	96.0005	95.0097	95.6075	95.967
67.7686	93.5052	94.6496	91.8006	94.3926	99.337	96.0764	95.0917	95.7056	96.0582
68.1818	93.6401	94.764	91.9575	94.5065	99.337	96.1524	95.1854	95.8064	96.1189
68.595	93.7795	94.8438	92.1468	94.6312	99.346	96.2188	95.2732	95.8718	96.171
69.0083	93.9234	94.9443	92.2715	94.7451	99.346	96.3011	95.3494	95.9617	96.2188
69.4215	94.0539	95.0518	92.4654	94.8319	99.3639	96.3929	95.4372	96.0326	96.2839
69.8347	94.1978	95.1316	92.6039	94.9241	99.3639	96.4751	95.5105	96.1225	96.3621
70.2479	94.3193	95.2287	92.7608	95.0054	99.3818	96.5447	95.5895	96.1988	96.4185
70.6612	94.4362	95.3258	92.9409	95.0976	99.3818	96.627	95.654	96.2751	96.4793
71.0744	94.5666	95.4125	93.121	95.2061	99.4087	96.7029	95.7301	96.3541	96.5357
71.4876	94.6521	95.5269	93.2825	95.3091	99.4087	96.7821	95.8033	96.4195	96.5921
71.9008	94.7555	95.6309	93.4488	95.3959	99.4266	96.8453	95.8824	96.4904	96.6529
72.314	94.895	95.728	93.5503	95.5098	99.4266	96.9023	95.9439	96.5748	96.718
72.7273	95.0254	95.8008	93.6934	95.602	99.4445	96.9719	96.0288	96.662	96.7832
73.1405	95.1424	95.8736	93.795	95.7158	99.4535	97.0194	96.1489	96.752	96.8483
73.5537	95.2548	95.9603	93.9335	95.8026	99.4535	97.0732	96.2309	96.8364	96.9047
73.9669	95.3807	96.0644	94.0628	95.8839	99.4625	97.1523	96.307	96.9263	96.9481
74.3802	95.5157	96.1337	94.1921	96.0033	99.4714	97.2409	96.3861	96.9836	97.0089
74.7934	95.6371	96.2135	94.3213	96.0792	99.4714	97.2978	96.4418	97.0599	97.061
75.2066	95.7316	96.2932	94.4414	96.1768	99.4714	97.3643	96.5003	97.1198	97.1174
75.6198	95.8485	96.3764	94.5614	96.2907	99.4804	97.4054	96.5765	97.1907	97.1522
76.0331	95.9475	96.4631	94.6907	96.372	99.4983	97.475	96.6263	97.2479	97.2086
76.4463	96.0419	96.5533	94.8292	96.4859	99.5073	97.5383	96.6965	97.316	97.2563
76.8595	96.1364	96.6157	94.9492	96.5618	99.5073	97.6016	96.7815	97.376	97.3084
77.2727	96.2398	96.6746	95.0462	96.6377	99.5073	97.6807	96.8488	97.4495	97.3692
77.686	96.3658	96.7787	95.2078	96.7408	99.5162	97.7408	96.925	97.5367	97.3996
78.0992	96.4647	96.8688	95.3278	96.8221	99.5252	97.7851	96.9835	97.6076	97.4343
78.5124	96.5457	96.952	95.4663	96.8872	99.5341	97.861	97.0597	97.6811	97.4995
78.9256	96.6356	97.0422	95.591	96.9523	99.5431	97.9053	97.1446	97.7711	97.5602
79.3388	96.7481	97.122	95.7387	97.0119	99.5521	97.9813	97.1944	97.8256	97.6384
79.7521	96.829	97.1948	95.8172	97.077	99.561	98.0319	97.2618	97.8937	97.6861
80.1653	96.892	97.2641	95.9418	97.1584	99.57	98.0635	97.3262	97.9427	97.7512
80.5785	96.9595	97.3265	96.0342	97.2451	99.57	98.111	97.3818	97.9945	97.8077
80.9917	97.0494	97.4063	96.1496	97.3048	99.5789	98.168	97.4492	98.0435	97.8641
81.405	97.1484	97.4791	96.2558	97.397	99.5789	98.2091	97.5165	98.1035	97.9075
81.8182	97.2024	97.5554	96.3481	97.4458	99.5879	98.2597	97.5634	98.1689	97.964
82.2314	97.2698	97.6282	96.4497	97.5163	99.5879	98.3103	97.6395	98.2207	98.0247
82.6446	97.3418	97.6837	96.5651	97.5813	99.5968	98.3546	97.6923	98.2643	98.0595
83.0579	97.4138	97.753	96.6528	97.6573	99.5968	98.4116	97.7362	98.3051	98.1029
83.4711	97.4767	97.8224	96.7775	97.7115	99.6148	98.4591	97.7977	98.3569	98.155
83.8843	97.5712	97.8779	96.8606	97.7874	99.6237	98.5223	97.8621	98.4223	98.1984
84.2975	97.6386	97.9334	96.9806	97.8579	99.6327	98.5761	97.9266	98.4713	98.2375
84.7107	97.7106	98.0131	97.0776	97.9067	99.6327	98.6078	97.9793	98.5095	98.2765
85.124	97.7736	98.1033	97.1699	97.9772	99.6327	98.6426	98.0466	98.5558	98.333
85.5372	97.859	98.1622	97.2484	98.0423	99.6416	98.6837	98.114	98.5967	98.3677
85.9504	97.9175	98.2212	97.3223	98.102	99.6416	98.7248	98.1755	98.6485	98.4024
86.3636	97.985	98.2801	97.4146	98.1453	99.6416	98.7755	98.2311	98.6812	98.4328
86.7769	98.0524	98.3391	97.4931	98.1941	99.6506	98.8324	98.2868	98.7384	98.4849
87.1901	98.1334	98.3945	97.5808	98.2538	99.6506	98.8767	98.3366	98.7738	98.5327
87.6033	98.1964	98.4604	97.6408	98.308	99.6685	98.9242	98.3746	98.812	98.5761
88.0165	98.2818	98.5124	97.7147	98.3785	99.6685	98.9558	98.442	98.8719	98.6238
88.4298	98.3448	98.5575	97.807	98.4328	99.6775	98.9906	98.4947	98.9046	98.6542
88.843	98.3943	98.6199	97.8717	98.4978	99.6775	99.0318	98.5562	98.9727	98.6933
89.2562	98.4617	98.6754	97.9455	98.5521	99.6775	99.0697	98.6031	99.0109	98.7541
89.6694	98.5292	98.7309	98.0102	98.6117	99.6864	99.1014	98.6499	99.0572	98.7888
90.0826	98.6012	98.7794	98.0886	98.6551	99.6954	99.1425	98.7143	99.0953	98.8235
90.4959	98.6731	98.8384	98.1533	98.7148	99.7044	99.1678	98.7729	99.1226	98.88
90.9091	98.7316	98.8939	98.2456	98.7581	99.7223	99.1995	98.8081	99.1607	98.9147
91.3223	98.8126	98.932	98.301	98.8232	99.7223	99.2311	98.8637	99.2016	98.9451
91.7355	98.8665	98.984	98.3564	98.8774	99.7312	99.2628	98.9047	99.2479	98.9928
92.1488	98.9295	99.0256	98.4026	98.9317	99.7312	99.2976	98.9516	99.2834	99.0362
92.562	98.9745	99.0638	98.4857	98.9913	99.7402	99.326	99.0043	99.3161	99.0666
92.9752	99.0195	99.1192	98.5272	99.0456	99.7491	99.3577	99.0394	99.3542	99.1057
93.3884	99.0555	99.1505	98.578	99.1161	99.7581	99.383	99.0804	99.3815	99.1404
93.8017	99.0869	99.1921	98.6473	99.1811	99.7581	99.4146	99.1273	99.4196	99.1621
94.2149	99.1229	99.2614	98.7119	99.2354	99.7671	99.4463	99.1741	99.4632	99.2012
94.6281	99.1769	99.31	98.7812	99.295	99.776	99.4748	99.2063	99.5068	99.2316
95.0413	99.2309	99.362	98.8366	99.3601	99.785	99.5001	99.2386	99.5449	99.2663
95.4545	99.2759	99.414	98.8873	99.4143	99.7939	99.5254	99.2971	99.5776	99.3011
95.8678	99.3208	99.4487	98.9474	99.4631	99.8119	99.5602	99.344	99.6049	99.3315
96.281	99.3658	99.4868	99.0028	99.5228	99.8208	99.5823	99.3733	99.6294	99.3532
96.6942	99.4243	99.5284	99.0536	99.5824	99.8298	99.6171	99.4201	99.6567	99.3879
97.1074	99.4648	99.57	99.1182	99.6258	99.8298	99.6551	99.4699	99.6839	99.4009
97.5207	99.5097	99.6047	99.1921	99.6855	99.8387	99.6867	99.5051	99.7221	99.4313
97.9339	99.5547	99.6428	99.2475	99.7451	99.8387	99.7089	99.5314	99.7548	99.4704
98.3471	99.5907	99.6706	99.3075	99.7993	99.8477	99.7247	99.5695	99.7847	99.4964
98.7603	99.6222	99.7157	99.3721	99.8482	99.8567	99.7437	99.6222	99.7984	99.5225
99.1736	99.6627	99.7469	99.4275	99.897	99.8656	99.7659	99.6632	99.8311	99.5398
99.5868	99.7076	99.785	99.4922	99.9403	99.8746	99.7912	99.7101	99.8747	99.5659
100	99.7481	99.8232	99.5522	99.9892	99.8925	99.807	99.7599	99.9074	99.5876
100.413	100	100	100	100	100	100	100	100	100

## Sheet: D. Correlation
Supplemental Document 1: Tab D - Correlation of genome size and protein content, etc.
	Assembly	Fragments	Flow	Proteins
Asplanchna girodi	140467571	4455		22211
Euchlanis kingi	122941129	3585	0.173	28839
Epiphanes brachionus	100452093	4073	0.096	21474
E. chihuahuaensis	71425459	2959	0.106	18205
Lacinularia flosculosa	139982605	4200	0.133	31550
Notommata copeus	195270668	7511		33943
Plationus patulus	216357354	9684	0.205	36604
Hexarthra sp.	38212941	260	0.046	11093
Sinantherina socialis	107055129	1652	0.122	22563
